# Supplementary material for: In vivo pharmacokinetic enhancement of monomeric Fc and monovalent bispecific designs through structural guidance
Source: Commun Biol. 2021 Sep 8;4:1048. doi: 10.1038/s42003-021-02565-5 (PMC8426389; doi:10.1038/s42003-021-02565-5)
Supplement: Supplementary file 4 — Supplementary Data 1 [file 42003_2021_2565_MOESM4_ESM.xlsx]

## Sheet: Sheet1
	Serum Concentration (ug/mL)
Hours	Fab-MFc1-scFv				Fab-MFc4-scFv				Fab-MFc1			IgG1
0.5	50.2447	49.7813	41.6256	49.2252	46.6563	46.2512	56.7846	57.4598
2	31.8943	63.2196	46.9082	62.4782	62.0513	58	66.3727	62.7265	18.0204	20.8891	20.6145
4									11.7945	11.469	12.6389
6	42.0361	14.0009	16.2252	21.0445	22.7205	21.8427	17.0486	21.1675
8									5.22075	5.35809	6.03967	38.4699	45.2149	29.1148	46.9336
17	5.1932	5.842	4.3591	6.4907	7.7816	7.9504	7.9504	9.0307	1.90793	1.88632	1.63835
24	4.0092	2.1382	2.4162	4.264	6.0515	6.3891	5.4269	6.4397	1.23906	1.43108	1.42091	17.1255	16.8548	21.7975	11.841
48	0.7884	0.6957	0.2045	0.2184	2.5219	1.6171	1.455	2.2518	0.321528	0.311673	0.287831	2.50213	2.68736	3.4112	3.15033
72	0.1866	0.1928	0.0522	0.1181	1.0977	0.9852	1.1708	1.2985	0.164385	0.203728		0.729641	0.836449	0.949572	1.18884
96	0.2697	0.0129	0.0164	0.0305	0.5593	0.7814	0.4589	0.4254	0.142398	0.09297		0.223632	0.350148	0.316732	0.588055
